# Supplementary material for: A cross-sectional and longitudinal cohort study of creatinine-to-cystatin C ratio and cardiovascular disease risk in a middle-aged and elderly population
Source: Front Endocrinol (Lausanne). 2025 May 23;16:1531394. doi: 10.3389/fendo.2025.1531394 (PMC12152309; doi:10.3389/fendo.2025.1531394)
Supplement: Supplementary file 1 [file Table1.xlsx]

## Sheet: Results of the 2015 cross-secti
Variance inflation factor results for each variable
	GVIF	Df	GVIF^(1/(2*Df))
Cre_Cysc_per_IQR	1.85067	1	1.36039
age	2.41957	1	1.5555
gender	2.89154	1	1.70045
education	1.22728	2	1.05253
location	1.08299	1	1.04067
marital	1.13364	1	1.06472
BMI	1.20735	1	1.09879
smoke	2.42638	2	1.24807
drink	1.3264	2	1.07317
sbp	1.98631	1	1.40937
dbp	1.91221	1	1.38282
TG	1.26513	1	1.12478
TC	1.15221	1	1.07341
GLU	1.0822	1	1.04029
eGFR	2.17395	1	1.47443

## Sheet: Results of the 2015-2020 longit
Variance inflation factor results for each variable
	GVIF	Df	GVIF^(1/(2*Df))
Cre_Cysc_per_IQR	1.97719	1	1.40613
age	2.33914	1	1.52943
gender	3.07952	1	1.75486
education	1.21649	2	1.05021
location	1.06943	1	1.03413
marital	1.11079	1	1.05394
BMI	1.24186	1	1.11439
smoke	2.6013	2	1.26998
drink	1.34993	2	1.0779
sbp	1.90817	1	1.38137
dbp	1.85049	1	1.36033
TG	1.27204	1	1.12784
TC	1.15332	1	1.07393
GLU	1.07935	1	1.03892
eGFR	2.30605	1	1.51857
